# Supplementary material for: Influence of Sex and Age on Site of Onset, Morphology, and Site of Metastasis in Colorectal Cancer: A Population-Based Study on Data from Four Italian Cancer Registries
Source: Cancers (Basel). 2023 Jan 28;15(3):803. doi: 10.3390/cancers15030803 (PMC9913256; doi:10.3390/cancers15030803)
Supplement: Supplementary file 1 [file cancers-15-00803-s001.zip]

Archive with 1 entries (1 files):
- cancers-2070248-supplementary.pdf
